# Supplementary material for: Modeling the evolution of disability acceptance after hypertensive intracerebral hemorrhage: a latent growth analysis
Source: Front Neurol. 2026 Apr 30;17:1817015. doi: 10.3389/fneur.2026.1817015 (PMC13171304; doi:10.3389/fneur.2026.1817015)
Supplement: Supplementary file 1 [file Table_1.xlsx]

## Sheet: Sheet1
Supplementary Table S1. Comparison of Baseline Characteristics between Completers (n=114) and Non‑completers (n=11)
Variable	Completers (n=114)	Non‑completers (n=11)	p-value
Age (years), mean (SD)	57.0 (11.57)	55.3 (13.20)	0.62
Sex (male, %)	0.693	0.636	0.74
Education (elementary or below, %)	0.456	0.545	0.57
Baseline NIHSS, mean (SD)	6.46 (4.18)	7.10 (4.55)	0.51
Baseline ADS, mean (SD)	69.16 (15.60)	66.82 (16.10)	0.63
Baseline self‑efficacy (SECD6), mean (SD)	31.25 (7.85)	30.10 (8.20)	0.71
Note: No significant differences were found (independent t‑test for continuous variables, chi‑square test for categorical variables).
