# Supplementary material for: Modeling the evolution of disability acceptance after hypertensive intracerebral hemorrhage: a latent growth analysis
Source: Front Neurol. 2026 Apr 30;17:1817015. doi: 10.3389/fneur.2026.1817015 (PMC13171304; doi:10.3389/fneur.2026.1817015)
Supplement: Supplementary file 2 [file Table_2.xlsx]

## Sheet: Sheet1
Supplementary Table S2. Latent Growth Model with Baseline NIHSS as a Time-Invariant Covariate
Path	β (StdYX)	SE	p-value
Baseline NIHSS → Intercept (initial disability acceptance)	-0.106	0.11	0.332
Baseline NIHSS → Slope (rate of change)	0.175	0.111	0.116
Model fit: CFI = 0.946, TLI = 0.932, RMSEA = 0.092, SRMR = 0.094. All core findings (self-efficacy concurrent associations, age effect on slope) remained unchanged when baseline NIHSS was included.
